# Supplementary material for: scRNASeqDB: A Database for RNA-Seq Based Gene Expression Profiles in Human Single Cells
Source: Genes (Basel). 2017 Dec 5;8(12):368. doi: 10.3390/genes8120368 (PMC5748686; doi:10.3390/genes8120368)
Supplement: Supplementary file 1 [file genes-08-00368-s001.zip]

Archive with 2 entries (2 files):
- scRNASeqDB Suppl Figure S1.pdf
- scRNASeqDB Suppl Tables S1-3.pdf
